# Supplementary material for: Purification, Structural Characterization, and Antibacterial Evaluation of Poly-γ-Glutamic Acid from Bacillus subtilis
Source: Polymers (Basel). 2026 Jan 8;18(2):172. doi: 10.3390/polym18020172 (PMC12846282; doi:10.3390/polym18020172)
Supplement: Supplementary file 1 [file polymers-18-00172-s001.zip]

Archive with 1 entries (1 files):
- polymers-4012697-supplementary.pdf
